# Supplementary material for: The Use of Superb Microvascular Imaging in Evaluating Rheumatic Diseases: A Systematic Review
Source: Medicina (Kaunas). 2023 Sep 11;59(9):1641. doi: 10.3390/medicina59091641 (PMC10537482; doi:10.3390/medicina59091641)
Supplement: Supplementary file 1 [file medicina-59-01641-s001.zip]

Archive with 1 entries (1 files):
- medicina-2568402-supplementary.pdf
